# Supplementary material for: Cirolana songkhla, a new species of brackish-water cirolanid isopod (Crustacea, Isopoda, Cirolanidae) from the lower Gulf of Thailand
Source: Zookeys. 2014 Jan 30;(375):1–14. doi: 10.3897/zookeys.375.6573 (PMC3921561; doi:10.3897/zookeys.375.6573)
Supplement: XML Treatment for Cirolana [file zookeys.375.6573-treatment1.xml]

<!DOCTYPE tp:taxon-treatment
  PUBLIC "-//TaxonX//DTD Taxonomic Treatment Publishing DTD v0 20100105//EN" "tax-treatment-NSO.dtd">
<tp:taxon-treatment xmlns:tp="http://www.plazi.org/taxpub"><tp:treatment-meta><mixed-citation publication-type="journal"><person-group><name><surname>Rodcharoen</surname><given-names>Eknarin</given-names></name><name><surname>Bruce</surname><given-names>Niel L.</given-names></name><name><surname>Pholpunthin</surname><given-names>Pornsilp</given-names></name></person-group><article-title><italic>Cirolana songkhla</italic>, a new species of brackish-water cirolanid isopod (Crustacea, Isopoda, Cirolanidae) from the lower Gulf of Thailand</article-title><source>Zookeys</source><day>30</day><month>1</month><year>2014</year><volume>2014</volume><issue>375</issue><fpage>1</fpage><lpage>14</lpage><pub-id pub-id-type="doi">10.3897/zookeys.375.6573</pub-id></mixed-citation></tp:treatment-meta><tp:nomenclature><label>Genus</label><tp:taxon-name>
                        <tp:taxon-name-part taxon-name-part-type="genus">Cirolana</tp:taxon-name-part>
                        <object-id xmlns:xlink="http://www.w3.org/1999/xlink" xlink:type="simple">http://species-id.net/wiki/Cirolana</object-id>
                    </tp:taxon-name><tp:taxon-authority>Leach, 1818</tp:taxon-authority></tp:nomenclature><tp:treatment-sec sec-type="Restricted synonymy"><title>Restricted synonymy.</title><p><xref ref-type="bibr" rid="B5">Bruce 1986</xref>: 139, <xref ref-type="bibr" rid="B20">Kensley and Schotte 1989</xref>: 132, <xref ref-type="bibr" rid="B13">Brusca et al. 1995</xref>: 17.</p><!--PageBreak--></tp:treatment-sec><tp:treatment-sec sec-type="Remarks"><title>Remarks.</title><!--PageBreak--><p><italic><tp:taxon-name>Cirolana</tp:taxon-name></italic> is the largest genus of the <tp:taxon-name>Cirolanidae</tp:taxon-name> (<xref ref-type="bibr" rid="B4">Bruce 1981</xref>, <xref ref-type="bibr" rid="B5">1986</xref>, <xref ref-type="bibr" rid="B13">Brusca et al. 1995</xref>, <xref ref-type="bibr" rid="B18">Keable 2006</xref>) with 129 named species (<xref ref-type="bibr" rid="B12">Bruce and Schotte 2013</xref>) and many more not yet described. <italic><tp:taxon-name>Cirolana</tp:taxon-name></italic> occurs from cool-temperate to tropical regions, primarily in marine environments, but also occasionally found in low-salinity habitats, such as mangroves, estuarine reaches of rivers and creeks (<xref ref-type="bibr" rid="B5">Bruce 1986</xref>), and also rarely found in freshwater and cave and ground waters (<xref ref-type="bibr" rid="B20">Kensley and Schotte 1989</xref>, <xref ref-type="bibr" rid="B3">Botosaneanu and Iliffe 2000</xref>). Most low salinity and freshwater species of <italic><tp:taxon-name>Cirolana</tp:taxon-name></italic> lack setae on the endopods of pleopods 3 and 4, and were formerly placed in the genus <italic><tp:taxon-name>Anopsilana</tp:taxon-name></italic> Paulian &amp; Delamare-Debouteville, 1956 (e.g. <xref ref-type="bibr" rid="B5">Bruce 1986</xref>; <xref ref-type="bibr" rid="B10">Bruce and Iliffe 1993</xref>), but following <xref ref-type="bibr" rid="B2">Botosaneanu and Iliffe (1997)</xref> the genus is now accepted as a junior synonym of <italic><tp:taxon-name>Cirolana</tp:taxon-name></italic>.</p><p>Diagnoses to the genus have been given by <xref ref-type="bibr" rid="B5">Bruce (1986)</xref>, <xref ref-type="bibr" rid="B13">Brusca et al. (1995)</xref> and <xref ref-type="bibr" rid="B20">Kensley and Schotte (1989)</xref>.</p></tp:treatment-sec><ref-list><ref id="B5"><mixed-citation xmlns:xlink="http://www.w3.org/1999/xlink" xlink:type="simple"><person-group><name name-style="western"><surname>Bruce</surname><given-names>NL</given-names></name></person-group> (<year>1986</year>) <article-title>Cirolanidae (Crustacea: Isopoda) of Australia.</article-title><source>Records of the Australian Museum, Supplement</source><volume>6</volume>: <fpage>1</fpage>-<lpage>239</lpage>.</mixed-citation></ref><ref id="B20"><mixed-citation xmlns:xlink="http://www.w3.org/1999/xlink" xlink:type="simple"><person-group><name name-style="western"><surname>Kensley</surname><given-names>B</given-names></name><name name-style="western"><surname>Schotte</surname><given-names>M</given-names></name></person-group> (<year>1989</year>) <source>Guide to the marine isopod crustaceans of the Caribbean.</source><publisher-name>Smithsonian Institution Press</publisher-name>, <publisher-loc>Washington, D. C. and London</publisher-loc>, <lpage>308</lpage> pp.</mixed-citation></ref><ref id="B13"><mixed-citation xmlns:xlink="http://www.w3.org/1999/xlink" xlink:type="simple"><person-group><name name-style="western"><surname>Brusca</surname><given-names>RC</given-names></name><name name-style="western"><surname>Wetzer</surname><given-names>R</given-names></name><name name-style="western"><surname>France</surname><given-names>SC</given-names></name></person-group> (<year>1995</year>) <article-title>Cirolanidae (Crustacea: Isopoda: Flabellifera) of the Tropical Eastern Pacific.</article-title><source>Proceedings of the San Diego Natural History Museum</source><volume>30</volume>: <fpage>1</fpage>-<lpage>96</lpage>.</mixed-citation></ref><ref id="B4"><mixed-citation xmlns:xlink="http://www.w3.org/1999/xlink" xlink:type="simple"><person-group><name name-style="western"><surname>Bruce</surname><given-names>NL</given-names></name></person-group> (<year>1981</year>) <article-title>Cirolanidae (Crustacea: Isopoda) of Australia: Diagnoses of <italic>Cirolana</italic> Leach, <italic>Metacirolana</italic> Nierstrasz, <italic>Neocirolana</italic> Hale, <italic>Anopsilana</italic> Paulian &amp; Debouteville, and three new genera – <italic>Natatolana</italic>, <italic>Politolana</italic> and <italic>Cartetolana</italic>.</article-title><source>Australian Journal of Marine and Freshwater Research</source><volume>32</volume>: <fpage>945</fpage>-<lpage>966</lpage>. doi: <ext-link ext-link-type="uri" xlink:href="http://dx.doi.org/10.1071/MF9810945" xlink:type="simple">10.1071/MF9810945</ext-link></mixed-citation></ref><ref id="B18"><mixed-citation xmlns:xlink="http://www.w3.org/1999/xlink" xlink:type="simple"><person-group><name name-style="western"><surname>Keable</surname><given-names>SJ</given-names></name></person-group> (<year>2006</year>) <article-title>Taxonomic revision of <italic>Natatolana</italic> (Crustacea: Isopoda: Cirolanidae).</article-title><source>Records of the Australian Museum</source><volume>58</volume>: <fpage>133</fpage>-<lpage>244</lpage>. doi: <ext-link ext-link-type="uri" xlink:href="http://dx.doi.org/10.3853/j.0067-1975.58.2006.1469" xlink:type="simple">10.3853/j.0067-1975.58.2006.1469</ext-link></mixed-citation></ref><ref id="B12"><mixed-citation xmlns:xlink="http://www.w3.org/1999/xlink" xlink:type="simple"><person-group><name name-style="western"><surname>Bruce</surname><given-names>NL</given-names></name><name name-style="western"><surname>Schotte</surname><given-names>M</given-names></name></person-group> (<year>2013</year>) <chapter-title>Cirolanidae.</chapter-title> In: <person-group><name name-style="western"><surname>Schotte</surname><given-names>M</given-names></name><name name-style="western"><surname>Boyko</surname><given-names>CB</given-names></name><name name-style="western"><surname>Bruce</surname><given-names>NL</given-names></name><name name-style="western"><surname>Poore</surname><given-names>GCB</given-names></name><name name-style="western"><surname>Taiti</surname><given-names>S</given-names></name><name name-style="western"><surname>Wilson</surname><given-names>GDF</given-names></name></person-group> (<role>Eds</role>) <source>World marine, freshwater and terrestrial isopod crustaceans</source><ext-link ext-link-type="uri" xlink:href="http://www.marinespecies.org/isopoda/aphia.php?p=taxdetails&amp;id=118273" xlink:type="simple">http://www.marinespecies.org/isopoda/aphia.php?p=taxdetails&amp;id=118273</ext-link></mixed-citation></ref><ref id="B3"><mixed-citation xmlns:xlink="http://www.w3.org/1999/xlink" xlink:type="simple"><person-group><name name-style="western"><surname>Botosaneanu</surname><given-names>L</given-names></name><name name-style="western"><surname>Iliffe</surname><given-names>TM</given-names></name></person-group> (<year>2000</year>) <article-title>Two new stygobitic species of Cirolanidae (Isopoda) from deep cenotes in Yucatan.</article-title><source>Bulletin de l’Institut Royal des Sciences Naturelles de Belgique, Biologie</source><volume>70</volume>: <fpage>149</fpage>-<lpage>161</lpage>.</mixed-citation></ref><ref id="B10"><mixed-citation xmlns:xlink="http://www.w3.org/1999/xlink" xlink:type="simple"><person-group><name name-style="western"><surname>Bruce</surname><given-names>NL</given-names></name><name name-style="western"><surname>Iliffe</surname><given-names>TM</given-names></name></person-group> (<year>1993</year>) <article-title><italic>Anopsilana conditoria</italic>, a new species of anchialine troglobitic cirolanid isopod (Crustacea) from the Philippines.</article-title><source>Stygologia</source><volume>7</volume>: <fpage>225</fpage>-<lpage>230</lpage>.</mixed-citation></ref><ref id="B2"><mixed-citation xmlns:xlink="http://www.w3.org/1999/xlink" xlink:type="simple"><person-group><name name-style="western"><surname>Botosaneanu</surname><given-names>L</given-names></name><name name-style="western"><surname>Iliffe</surname><given-names>TM</given-names></name></person-group> (<year>1997</year>) <article-title>Four new stygobitic cirolanids (Crustacea: Isopoda) from the Caribbean–with remarks on intergeneric limits in some cirolanids.</article-title><source>Bulletin de l’Institut Royale des Sciences Naturelles de Belgique, Biologie</source><volume>67</volume>: <fpage>77</fpage>-<lpage>94</lpage>.</mixed-citation></ref></ref-list></tp:taxon-treatment>
