# Supplementary material for: Cirolana songkhla, a new species of brackish-water cirolanid isopod (Crustacea, Isopoda, Cirolanidae) from the lower Gulf of Thailand
Source: Zookeys. 2014 Jan 30;(375):1–14. doi: 10.3897/zookeys.375.6573 (PMC3921561; doi:10.3897/zookeys.375.6573)
Supplement: XML Treatment for Cirolana songkhla [file zookeys.375.6573-treatment2.xml]

<!DOCTYPE tp:taxon-treatment
  PUBLIC "-//TaxonX//DTD Taxonomic Treatment Publishing DTD v0 20100105//EN" "tax-treatment-NSO.dtd">
<tp:taxon-treatment xmlns:tp="http://www.plazi.org/taxpub"><tp:treatment-meta><mixed-citation publication-type="journal"><person-group><name><surname>Rodcharoen</surname><given-names>Eknarin</given-names></name><name><surname>Bruce</surname><given-names>Niel L.</given-names></name><name><surname>Pholpunthin</surname><given-names>Pornsilp</given-names></name></person-group><article-title><italic>Cirolana songkhla</italic>, a new species of brackish-water cirolanid isopod (Crustacea, Isopoda, Cirolanidae) from the lower Gulf of Thailand</article-title><source>Zookeys</source><day>30</day><month>1</month><year>2014</year><volume>2014</volume><issue>375</issue><fpage>1</fpage><lpage>14</lpage><pub-id pub-id-type="doi">10.3897/zookeys.375.6573</pub-id></mixed-citation></tp:treatment-meta><tp:nomenclature><tp:taxon-name>
                        <tp:taxon-name-part taxon-name-part-type="genus">Cirolana</tp:taxon-name-part>
                        <tp:taxon-name-part taxon-name-part-type="species">songkhla</tp:taxon-name-part>
                        <object-id xmlns:xlink="http://www.w3.org/1999/xlink" content-type="zoobank" xlink:type="simple">http://zoobank.org/40967001-288A-433E-8B14-A411034CE8A7</object-id>
                        <object-id xmlns:xlink="http://www.w3.org/1999/xlink" xlink:type="simple">http://species-id.net/wiki/Cirolana_songkhla</object-id>
                    </tp:taxon-name><tp:taxon-status xmlns:xlink="http://www.w3.org/1999/xlink" xlink:type="simple">sp. n.</tp:taxon-status><xref ref-type="fig" rid="F2">Figs 2</xref><xref ref-type="fig" rid="F3"/><xref ref-type="fig" rid="F4"/><xref ref-type="fig" rid="F5"/><xref ref-type="fig" rid="F6">–6</xref><tp:nomenclature-citation-list><tp:nomenclature-citation><tp:taxon-name>Cirolana parva</tp:taxon-name><comment>? : <xref ref-type="bibr" rid="B14">Chilton 1924</xref>: 883, <xref ref-type="bibr" rid="B15">1926</xref>: 180 (misidentification as <italic><tp:taxon-name>Cirolana parva</tp:taxon-name></italic> Hansen, 1890 in part of freshwater records only; same species as <italic><tp:taxon-name>Cirolana songkhla</tp:taxon-name></italic> sp. n.).</comment></tp:nomenclature-citation></tp:nomenclature-citation-list></tp:nomenclature><tp:treatment-sec sec-type="Material examined"><title>Material examined.</title><p>Holotype, ♂ (13.7 mm), middle part of Songkhla Lake, Phattalung province, <named-content xmlns:xlink="http://www.w3.org/1999/xlink" content-type="dwc:verbatimCoordinates" xlink:type="simple">07°29.09'N, 100°20.11'E</named-content>, 23 October 2011, gravel bottom and associated with water plants, salinity 4 ppt, coll. E. Rodcharoen (PSUZC-CR0281-01).</p><p>Paratypes, 10 ♂ (13.8, 11.2, 12.4, 10.2, 10.3, 10.0, 13.8, 11.8, 11.4, 10.6 mm [dissected]), 1 ♀ (ovig. 8.7 mm [dissected]), further specimens unmeasured, same data as holotype (PSUZC-CR0281-02; MTQ W34265). 8 ♂ (11.1, 12.8, 12.2, 13.9, 13.2, 12.4, 12.2, 9.8 mm [dissected]), 4 ♀ (ovig. 8.6, 8.7 [dissected], 8.8, 9.0 mm), further specimens unmeasured, Klong Ban Klang, Thale Noi, Phattalung province, <named-content xmlns:xlink="http://www.w3.org/1999/xlink" content-type="dwc:verbatimCoordinates" xlink:type="simple">07°46.44'N, 100°09.27'E</named-content>, 27 May 2013 clay bottom, salinity 0.6 ppt, coll. E. Rodcharoen (PSUZC-CR0281-03; MTQ W34266).</p></tp:treatment-sec><tp:treatment-sec sec-type="Additional material"><title>Additional material.</title><p>12 ♂ (unmeasured), same data as holotype (PSUZC-CR0281-04), 38 ♂ and 3 ♀ (unmeasured), same data as paratype PSUZC-CR0281-03; MTQ W34266 (PSUZC-CR0281-05; MTQ W34267), 1 adult ♂ and 3 juvenile (unmeasured), Pak Nam Tapi (estuary), Surat Thani province, <named-content xmlns:xlink="http://www.w3.org/1999/xlink" content-type="dwc:verbatimCoordinates" xlink:type="simple">09°10.31'N, 99°21.36'E</named-content>, 30 October 2012 coll. E. Rodcharoen (PSUZC-CR0281-06).</p></tp:treatment-sec><tp:treatment-sec sec-type="Description of male"><title>Description of male.</title><p><italic>Body</italic> 3.2 times as long as greatest width, dorsal surfaces smooth, widest at pereonite 5 and pereonite 6, lateral margins subparallel (<xref ref-type="fig" rid="F2">Figure 2A</xref>). <italic>Rostral point</italic> (<xref ref-type="fig" rid="F2">Figure 2C</xref>) present, folded ventrally and posteriorly, in contact with frontal lamina (<xref ref-type="fig" rid="F2">Figure 2D, E</xref>). <italic>Eye</italic> colour dark brown; eyes separated by about 81% width of head (<xref ref-type="fig" rid="F2">Figure 2C</xref>). <italic>Pereonite 1 and coxae</italic> 2–3 each with posteroventral angle rounded; coxae 5–7 with entire oblique carina; posterior margins of pereonites 5–7 smooth (<xref ref-type="fig" rid="F2">Figure 2B</xref>). <italic>Pleon</italic> (<xref ref-type="fig" rid="F2">Figure 2F</xref>) with pleonite 1 largely concealed by pereonite 7; pleonites 3–5 posterior margins smooth; posterolateral angles of pleonite 2 forming acute point, extending posteriorly to anterior of pleonite 4; pleonite 3 with posterolateral margins extending clearly beyond posterior margins of pleonites 4 and 5, narrowly rounded; posterolateral margin of pleonite 4 rounded, clearly extending beyond posterior margin of pleonite 5. <italic>Pleotelson</italic> (<xref ref-type="fig" rid="F6">Figure 6E</xref>) 1.0 times as long as anterior width, dorsal surface without longitudinal carina; lateral margins convex; margins weakly serrate, posterior margin converging to small distinct caudomedial point, with 12 RS (<xref ref-type="fig" rid="F6">Figure 6E, F</xref>).</p><fig id="F2" position="float" orientation="portrait"><label>Figure 2.</label><caption><p><italic><tp:taxon-name>Cirolana songkhla</tp:taxon-name></italic> sp. n., male holotype (PSUZC-CR0281-01) (13.7 mm) (<bold>A–F</bold>), male paratype (PSUZC-CR0281-2) (11.2 mm) (<bold>G–H</bold>), male paratype (PSUZC-CR0281-2) (13.8 mm) (<bold>I–J</bold>). <bold>A</bold> dorsal view <bold>B</bold> lateral view <bold>C</bold> head, dorsal view <bold>D</bold> frons <bold>E</bold> detail of frontal lamina <bold>F</bold> pleon <bold>G</bold> antennule <bold>H</bold> antennal peduncle <bold>I</bold> antero-ventral view of penial opening <bold>J</bold> ventral view of penial opening.</p></caption><graphic xmlns:xlink="http://www.w3.org/1999/xlink" xlink:href="ZooKeys-375-001-g002.jpg" position="float" orientation="portrait" xlink:type="simple"/></fig><!--PageBreak--><!--PageBreak--><p><italic>Antennule</italic> (<xref ref-type="fig" rid="F2">Figure 2G</xref>) peduncle articles 1 and 2 entirely fused; articles 3 and 4 1.3 times as long as combined lengths of articles 1 and 2, article 3 5.0 times as long as wide; flagellum with 16 articles, extending to middle of pereonite 1. <italic>Antenna</italic> (<xref ref-type="fig" rid="F2">Figure 2H</xref>) peduncle article 4 1.8 times as long as wide, 2.2 times as long as article 3, anterodistal angle with 3 short simple setae and 1 plumose seta; article 5 1.2 times as long as article 4, 2.4 times as long as wide, anterodistal angle with cluster of 4 short simple setae and 2 plumose setae; flagellum with 34 articles, extending to posterior of pereonite 4.</p><p><italic>Frontal lamina</italic> (<xref ref-type="fig" rid="F2">Figure 2D, E</xref>) pentagonal, 2.2 times as long as posterior width; 1.6 times as long as greatest width, lateral margins straight, diverging slightly towards anterior, anterior margin acute, with small median point.</p><p><italic>Mandible</italic> molar process (<xref ref-type="fig" rid="F3">Figure 3A</xref>) anterior margin with 19 flat teeth; with proximal cluster of long simple setae; right mandible spine row composed of 13 spines; palp article 2 with 21 distolateral setae, palp article 3 with 22 biserrate RS (<xref ref-type="fig" rid="F3">Fig. 3B</xref>). <italic>Maxillule</italic> (<xref ref-type="fig" rid="F3">Figure 3C</xref>) mesial lobe with 3 large circumplumose RS; lateral lobe with 13 RS (weakly serrated). <italic>Maxilla</italic> (<xref ref-type="fig" rid="F3">Figure 3D</xref>) lateral lobe with 4 long setae; middle lobe with 12 long setae; mesial lobe with 4 distal plumose setae and 14 proximal plumose setae. <italic>Maxilliped palp</italic> (<xref ref-type="fig" rid="F3">Figure 3E</xref>) article 1 mesial margin with 1 slender seta; article 2 mesial margin with 6 slender setae, lateral margin distally with 2 slender setae; article 3 mesial margin with 15 slender setae, lateral margin with 13 slender setae; article 4 mesial margin with 17 slender setae, lateral margin with 9 slender setae; article 5 distal margin with 18 setae, lateral margin with 6 setae; endite (<xref ref-type="fig" rid="F3">Figure 3F</xref>) with 6 long CPS, and 2 coupling setae.</p><fig id="F3" position="float" orientation="portrait"><label>Figure 3.</label><caption><p><italic><tp:taxon-name>Cirolana songkhla</tp:taxon-name></italic> sp. n., male paratype (PSUZC-CR0281-2) (11.2 mm) (<bold>A–F</bold>), ovigerous female paratype (PSUZC-CR0281-2) (8.7 mm) (<bold>G</bold>). <bold>A</bold> right madible <bold>B</bold> robust setae <bold>C</bold> right maxillule <bold>D</bold> right maxilla <bold>E</bold> right maxilliped <bold>F</bold> maxilliped endite <bold>G</bold> left maxiliped, basal articles.</p></caption><graphic xmlns:xlink="http://www.w3.org/1999/xlink" xlink:href="ZooKeys-375-001-g003.jpg" position="float" orientation="portrait" xlink:type="simple"/></fig><!--PageBreak--><p><italic>Pereopod 1</italic> (<xref ref-type="fig" rid="F4">Figure 4A, C</xref>) <italic>basis</italic> 2.3 times as long as greatest width, inferior distal angle with cluster of 2 acute setae; <italic>ischium</italic> 0.5 times as long as basis, inferior margin with 1 acute seta, inferior distolateral margin with 2 setae (1 molariform RS and 1 acute seta), median distolateral margin with 2 acute setae, superior distal margin with 3 RS; <italic>merus</italic> inferior margin with 6 molariform RS, (set in rows of 4 and 2), superior distal angle with 3 setae (slender); <italic>carpus</italic> inferior distal margin with 2 setae (1 RS and 1 acute seta); <italic>propodus</italic> 2.0 times as long as wide, inferior margin with 2 RS; <italic>dactylus</italic> (<xref ref-type="fig" rid="F4">Figure 4B</xref>) 0.5 times as long as propodus. <italic>Pereopod 2</italic> (<xref ref-type="fig" rid="F4">Figure 4D</xref>) <italic>ischium</italic> inferior margin with 2 stout, bluntly rounded RS, superior distal margin with 3 RS; <italic>merus</italic> inferior margin with 10 stout RS, set in one row, superior distal margin with 6 acute RS; <italic>carpus</italic> inferodistal angle with 3 RS (plus 1 slender seta); <italic>propodus</italic> 3.5 times as long as wide; <italic>dactylus</italic> 0.7 times as long as propodus. <italic>Pereopod 3</italic> similar to pereopod 2. <italic>Pereopod 4</italic> (<xref ref-type="fig" rid="F4">Figure 4E</xref>) intermediate in from between pereopod 3 and pereopod 5. <italic>Pereopod 6</italic> (<xref ref-type="fig" rid="F4">Figure 4F</xref>) similar to pereopod 7. <italic>Pereopod 7</italic> (<xref ref-type="fig" rid="F4">Figure 4G</xref>) <italic>basis</italic> 3.0 times as long as greatest width, superior margin weakly convex, inferior margin with 3 palmate setae; <italic>ischium</italic> 0.8 times as long as basis, inferior margin with 8 RS (set in groups of 3, 3, 1 and 1), superior distal angle with 6 RS (5 simple, 1 biserrate), inferior distal angle with 2 RS; <italic>merus</italic> 0.5 times as long as ischium, 2.0 times as long as wide, inferior margin with 3 RS, superior distal angle with 6 RS (3 simple, 3 biserrate), inferior distal angle with 7 RS; <italic>carpus</italic> 0.7 times as long as ischium, 2.4 times as long as wide, inferior margin with 6 RS (set in groups of 2 and 4), superior distal angle with 11 RS (4 simple, 7 biserrate), inferior distal angle with 9 RS (6 simple, 3 biserrate); <italic>propodus</italic> 0.8 times as long as ischium, 5.4 times as long as wide, inferior margin with 7 RS (set in groups of 1, 2, 2 and 2), superior distal angle with 3 slender setae and 1 palm seta, inferior distal angle with 2 RS; <italic>dactylus</italic> 0.3 times as long as propodus.</p><fig id="F4" position="float" orientation="portrait"><label>Figure 4.</label><caption><p><italic><tp:taxon-name>Cirolana songkhla</tp:taxon-name></italic> sp. n., male paratype (PSUZC-CR0281-2) (11.2 mm). <bold>A</bold> pereopod 1 <bold>B</bold> dactylus of pereopod 1 <bold>C</bold> mesial view, pereopod 1 <bold>D</bold> pereopod 2 <bold>E</bold> pereopod 4 <bold>F</bold> pereopod 6 <bold>G</bold> pereopod 7.</p></caption><graphic xmlns:xlink="http://www.w3.org/1999/xlink" xlink:href="ZooKeys-375-001-g004.jpg" position="float" orientation="portrait" xlink:type="simple"/></fig><!--PageBreak--><p><italic>Penes</italic> (<xref ref-type="fig" rid="F2">Figure 2I, J</xref>) medially united low papillae.</p><!--PageBreak--><p><italic>Pleopod 1</italic> (<xref ref-type="fig" rid="F5">Figure 5A</xref>) exopod 1.3 times as long as wide, lateral margin weakly convex, distally broadly rounded, mesial margin weakly convex, with ~35 PMS from distal one-third; endopod 2.1 times as long as wide, distally broadly rounded, lateral margin sinuate, with ~16 PMS on distal margin only; peduncle 1.9 times as wide as long, mesial margin with 4 coupling hooks. <italic>Pleopod 2</italic> (<xref ref-type="fig" rid="F5">Figure 5B</xref>) exopod with ~52 PMS, endopod with ~24 PMS; <italic>appendix masculina</italic> with parallel margins, 1.0 times as long as endopod, distally notch. <italic>Pleopod 3</italic> (<xref ref-type="fig" rid="F5">Figure 5C</xref>) endopod without PMS, exopod with ~60 PMS. <italic>Pleopod 4</italic> (<xref ref-type="fig" rid="F5">Figure 5D</xref>) endopod without PMS, exopod with ~60 PMS. <italic>Pleopod 5</italic> (<xref ref-type="fig" rid="F5">Figure 5E</xref>) endopod without PSM, exopod with ~54 PMS. Pleopods 2–5 peduncle distolateral margin with prominent acute RS, 3–5 endopods with distomesial serrate scales.</p><fig id="F5" position="float" orientation="portrait"><label>Figure 5.</label><caption><p><italic><tp:taxon-name>Cirolana songkhla</tp:taxon-name></italic> sp. n., male paratype (PSUZC-CR0281-2) (11.2 mm) <bold>A–E</bold> pleopods 1–5 respectively.</p></caption><graphic xmlns:xlink="http://www.w3.org/1999/xlink" xlink:href="ZooKeys-375-001-g005.jpg" position="float" orientation="portrait" xlink:type="simple"/></fig><p><italic>Uropod</italic> (<xref ref-type="fig" rid="F6">Figure 6A</xref>) peduncle ventrolateral margin (<xref ref-type="fig" rid="F6">Figure 6D</xref>) with 2 RS, lateral margin with 1 mesial short acute RS, posterior lobe about one-half as long as endopod; rami extending beyond pleotelson, marginal setae in single tiers, apices acute. <italic>Endopod</italic> (<xref ref-type="fig" rid="F6">Figure 6A</xref>) apically sub-bifid, medial process prominent (<xref ref-type="fig" rid="F6">Figure 6C</xref>); lateral margin weakly convex, with 8 RS, mesial margin strongly convex, with 12 RS. <italic>Exopod</italic> (<xref ref-type="fig" rid="F6">Figure 6A</xref>) not extending to end of endopod, 3.3 times as long as greatest width, apically sub-bifid, medial process prominent (<xref ref-type="fig" rid="F6">Figure 6B</xref>); lateral margin weakly convex, with 13 RS; mesial margin weakly convex, with 6 RS.</p><fig id="F6" position="float" orientation="portrait"><label>Figure 6.</label><caption><p><italic><tp:taxon-name>Cirolana songkhla</tp:taxon-name></italic> sp. n., male paratype (PSUZC-CR0281-2) (11.2 mm) (<bold>A–F</bold>), ovigerous female (PSUZC-CR0281-2) (8.7 mm) (<bold>G</bold>). <bold>A</bold> uropod <bold>B</bold> uropod exopod apex <bold>C</bold> uropod endopod apex <bold>D</bold> uropod exopod <bold>E</bold> pleotelson <bold>F</bold> detail of pleotelson apex <bold>G</bold> oostegite 4.</p></caption><graphic xmlns:xlink="http://www.w3.org/1999/xlink" xlink:href="ZooKeys-375-001-g006.jpg" position="float" orientation="portrait" xlink:type="simple"/></fig></tp:treatment-sec><tp:treatment-sec sec-type="Female"><title>Female.</title><p>Similar to male but on average smaller. Antennal flagellum slightly longer, extending to anterior of pereonite 5; maxilliped with lamina vibrans (<xref ref-type="fig" rid="F3">Figure 3G</xref>); brood pouch composed of 5 pairs of oostegites (<xref ref-type="fig" rid="F6">Figure 6G</xref>) arising on sternites 1–5 (as recorded for some other <italic><tp:taxon-name>Cirolana</tp:taxon-name></italic> species, such as <italic><tp:taxon-name>Cirolana (Anopsilana) barnardi</tp:taxon-name></italic> (Bruce, 1992) and <italic><tp:taxon-name>Cirolana kokoru</tp:taxon-name></italic> Bruce, 2004), lateral margin of oostegite 4 with ~23 slender setae.</p></tp:treatment-sec><tp:treatment-sec sec-type="Variation"><title>Variation.</title><p>Pleotelson (n=23 [18♂ and 5♀]) with 12–15 RS, with 14 RS (7+7) most frequent (74%), 12 (4%) and 15 (4%) occurring only once. Uropod endopod mesial margin with 11–13 RS, with 12 (52%) and 11(39%) most frequent, lateral margin with 8–10 RS, with 8 (52%) and 9 (39%) most frequent; exopod mesial margin with 5–8 RS, with 7 (39%) and 6 (35%) most frequent, lateral margin with 12–14, with 13 (74%) most frequent.</p></tp:treatment-sec><tp:treatment-sec sec-type="Size"><title>Size.</title><p>Adult males (n=19) 9.8–13.9 mm (mean 11.9 mm); ovigerous females (n=5) 8.6–9.0 mm (mean 8.8 mm).</p></tp:treatment-sec><tp:treatment-sec sec-type="Remarks"><title>Remarks.</title><p>The presence of abundant chromatophores and lack of ornamentation on the posterior pereonites, pleonites and pleotelson excludes <italic><tp:taxon-name>Cirolana songkhla</tp:taxon-name></italic> sp. n. from the <italic><tp:taxon-name>Cirolana</tp:taxon-name></italic> ‘tuberculate-group’ (see <xref ref-type="bibr" rid="B5">Bruce 1986</xref>). Although <italic><tp:taxon-name>Cirolana songkhla</tp:taxon-name></italic> sp. n., with smooth dorsal surface, seems to belong to the <italic><tp:taxon-name>Cirolana</tp:taxon-name></italic> ‘<italic>parva</italic>-group’ of <xref ref-type="bibr" rid="B8">Bruce (2004)</xref>, there are several characters that differ to that group. The body size of <italic><tp:taxon-name>Cirolana songkhla</tp:taxon-name></italic> sp. n. is significantly larger than most tropical ‘<italic>parva</italic>-group’ species, most which do not exceed 7 mm. Moreover, the uropods and pleotelson margins are far more heavily armed with robust setae than the ‘<italic>parva</italic>-group’; and the coxae of <italic><tp:taxon-name>Cirolana songkhla</tp:taxon-name></italic> sp. n. are more visible in dorsal view than usually for the ‘<italic>parva</italic>-group’.</p><!--PageBreak--><p><italic><tp:taxon-name>Cirolana songkhla</tp:taxon-name></italic> sp. n. is characterized by lacking plumose setae on endopods of pleopods 3–5. This character is particularly associated with brackish and freshwater cirolanid species, formerly placed in the genus and then subgenus <italic><tp:taxon-name>Anopsilana</tp:taxon-name></italic> (<xref ref-type="bibr" rid="B4">Bruce 1981</xref>, <xref ref-type="bibr" rid="B2">Botosaneanu and Iliffe 1997</xref>). However, <italic><tp:taxon-name>Cirolana songkhla</tp:taxon-name></italic> sp. n. can be distinguished from the other species of <italic><tp:taxon-name>Cirolana (Anopsilana)</tp:taxon-name></italic> by having well-developed eyes (absent in freshwater cave species) and smooth dorsal surfaces [nodular and tubercular in species, such as <italic><tp:taxon-name>Cirolana fluviatilis</tp:taxon-name></italic> Stebbing, 1902 and <italic><tp:taxon-name>Cirolana willeyi</tp:taxon-name></italic> Stebbing, 1904].</p><p>Only <!--PageBreak--><!--PageBreak--><italic><tp:taxon-name>Cirolana barnardi</tp:taxon-name></italic> (Bruce, 1992) from tropical eastern Australia is similar to <italic><tp:taxon-name>Cirolana songkhla</tp:taxon-name></italic> sp. n. having in common a smooth dorsal surface, rostral point and pentagonal frontal lamina. However, the two species can be clearly distinguished by body size of <italic><tp:taxon-name>Cirolana songkhla</tp:taxon-name></italic> sp. n., which is larger than that of <italic><tp:taxon-name>Cirolana barnardi</tp:taxon-name></italic> (male average at 11.9 VS 3.9 mm, ovigerous female at 8.8 VS 4.0 mm). Furthermore, <italic><tp:taxon-name>Cirolana songkhla</tp:taxon-name></italic> sp. n. has more numerous robust setae on the uropodal rami and pleotelson margin than <italic><tp:taxon-name>Cirolana barnardi</tp:taxon-name></italic>; uropod exopod lateral margin with 12–14 RS (VS 7–10), mesial margin with 5–8 RS (VS 5–6); endopod lateral margin with 8–10 RS (VS 3–4), mesial margin with 11–13 RS (VS 5–7) and pleotelson, posterior margin converging to small distinct caudomedial point (VS posterior margin subtruncate), with 12–15 RS (VS 7–10).</p><p><italic><tp:taxon-name>Cirolana parva</tp:taxon-name></italic> Hansen, 1890 has been recorded in freshwater from Thailand by <xref ref-type="bibr" rid="B14">Chilton (1924</xref>, <xref ref-type="bibr" rid="B15">1926</xref>) from Songkhla Lake and Talé Sap. <italic><tp:taxon-name>Cirolana parva</tp:taxon-name></italic> is, unequivocally, restricted to marine habitats in Central America and the Caribbean (<xref ref-type="bibr" rid="B9">Bruce and Bowman 1982</xref>), with all Indo-Pacific records being misidentifications (see also <xref ref-type="bibr" rid="B5">Bruce 1986</xref>, <xref ref-type="bibr" rid="B7">1995</xref>, <xref ref-type="bibr" rid="B8">2004</xref>; <xref ref-type="bibr" rid="B25">Schotte and Kensley 2005</xref>). It is probable that Chilton’s specimens, misidentified as <italic><tp:taxon-name>Cirolana parva</tp:taxon-name></italic>, are the same species as <italic><tp:taxon-name>Cirolana songkhla</tp:taxon-name></italic> sp. n. <xref ref-type="bibr" rid="B14">Chilton (1924)</xref> gives a figure (figure 5, but the locality of the specimens is not stated) of the pleotelson and uropods of the Songkhla Lake species, which has a more acute pleotelson apex but is otherwise compatible with the present material and records the size of the Talé Sap specimens as 9 mm, also compatible with the present species. For those reasons, we provisionally include these records from freshwater in the synonymy for <italic><tp:taxon-name>Cirolana songkhla</tp:taxon-name></italic> sp. n. <xref ref-type="bibr" rid="B14">Chilton (1924)</xref> also included several marine localities and some uncertain localities, and these other records are regarded as being of unknown identity.</p></tp:treatment-sec><tp:treatment-sec sec-type="Etymology"><title>Etymology.</title><p><italic><tp:taxon-name>Cirolana songkhla</tp:taxon-name></italic> sp. n. is named for the type locality.</p></tp:treatment-sec><ref-list><ref id="B14"><mixed-citation xmlns:xlink="http://www.w3.org/1999/xlink" xlink:type="simple"><person-group><name name-style="western"><surname>Chilton</surname><given-names>C</given-names></name></person-group> (<year>1924</year>) <article-title>Fauna of the Chilka Lake.</article-title><source>Memoirs of the Indian Museum</source><volume>5</volume>(<issue>12</issue>): <fpage>875</fpage>-<lpage>895</lpage>.</mixed-citation></ref><ref id="B15"><mixed-citation xmlns:xlink="http://www.w3.org/1999/xlink" xlink:type="simple"><person-group><name name-style="western"><surname>Chilton</surname><given-names>C</given-names></name></person-group> (<year>1926</year>) <article-title>Zoological results of a tour in the Far East. The Tanaidacea and Isopoda of Talé Sap.</article-title><source>Records of the Indian Museum</source><volume>2</volume>: <fpage>173</fpage>-<lpage>185</lpage>.</mixed-citation></ref><ref id="B5"><mixed-citation xmlns:xlink="http://www.w3.org/1999/xlink" xlink:type="simple"><person-group><name name-style="western"><surname>Bruce</surname><given-names>NL</given-names></name></person-group> (<year>1986</year>) <article-title>Cirolanidae (Crustacea: Isopoda) of Australia.</article-title><source>Records of the Australian Museum, Supplement</source><volume>6</volume>: <fpage>1</fpage>-<lpage>239</lpage>.</mixed-citation></ref><ref id="B8"><mixed-citation xmlns:xlink="http://www.w3.org/1999/xlink" xlink:type="simple"><person-group><name name-style="western"><surname>Bruce</surname><given-names>NL</given-names></name></person-group> (<year>2004</year>) <article-title>New species of the <italic>Cirolana</italic> “<italic>parva</italic>-group” (Crustacea: Isopoda: Cirolanidae) from coastal habitats around New Zealand.</article-title><source>Species Diversity</source><volume>9</volume>: <fpage>47</fpage>-<lpage>66</lpage>.</mixed-citation></ref><ref id="B4"><mixed-citation xmlns:xlink="http://www.w3.org/1999/xlink" xlink:type="simple"><person-group><name name-style="western"><surname>Bruce</surname><given-names>NL</given-names></name></person-group> (<year>1981</year>) <article-title>Cirolanidae (Crustacea: Isopoda) of Australia: Diagnoses of <italic>Cirolana</italic> Leach, <italic>Metacirolana</italic> Nierstrasz, <italic>Neocirolana</italic> Hale, <italic>Anopsilana</italic> Paulian &amp; Debouteville, and three new genera – <italic>Natatolana</italic>, <italic>Politolana</italic> and <italic>Cartetolana</italic>.</article-title><source>Australian Journal of Marine and Freshwater Research</source><volume>32</volume>: <fpage>945</fpage>-<lpage>966</lpage>. doi: <ext-link ext-link-type="uri" xlink:href="http://dx.doi.org/10.1071/MF9810945" xlink:type="simple">10.1071/MF9810945</ext-link></mixed-citation></ref><ref id="B2"><mixed-citation xmlns:xlink="http://www.w3.org/1999/xlink" xlink:type="simple"><person-group><name name-style="western"><surname>Botosaneanu</surname><given-names>L</given-names></name><name name-style="western"><surname>Iliffe</surname><given-names>TM</given-names></name></person-group> (<year>1997</year>) <article-title>Four new stygobitic cirolanids (Crustacea: Isopoda) from the Caribbean–with remarks on intergeneric limits in some cirolanids.</article-title><source>Bulletin de l’Institut Royale des Sciences Naturelles de Belgique, Biologie</source><volume>67</volume>: <fpage>77</fpage>-<lpage>94</lpage>.</mixed-citation></ref><ref id="B9"><mixed-citation xmlns:xlink="http://www.w3.org/1999/xlink" xlink:type="simple"><person-group><name name-style="western"><surname>Bruce</surname><given-names>NL</given-names></name><name name-style="western"><surname>Bowman</surname><given-names>TE</given-names></name></person-group> (<year>1982</year>) <article-title>The status of <italic>Cirolana parva</italic> Hansen, 1890 (Crustacea, Isopoda, Cirolanidae) with notes on its distribution.</article-title><source>Proceedings of the Biological Society of Washington</source><volume>95</volume>: <fpage>325</fpage>-<lpage>333</lpage>.</mixed-citation></ref><ref id="B7"><mixed-citation xmlns:xlink="http://www.w3.org/1999/xlink" xlink:type="simple"><person-group><name name-style="western"><surname>Bruce</surname><given-names>NL</given-names></name></person-group> (<year>1995</year>) <article-title><italic>Cirolana</italic> and related marine isopod crustacean genera (family Cirolanidae) from the coral reefs of Madang, Papua New Guinea.</article-title><source>Cahiers de Biologie Marine</source><volume>35</volume>: <fpage>375</fpage>-<lpage>413</lpage>.</mixed-citation></ref><ref id="B25"><mixed-citation xmlns:xlink="http://www.w3.org/1999/xlink" xlink:type="simple"><person-group><name name-style="western"><surname>Schotte</surname><given-names>M</given-names></name><name name-style="western"><surname>Kensley</surname><given-names>B</given-names></name></person-group> (<year>2005</year>) <article-title>New species and records of Flabellifera from the Indian Ocean (Crustacea: Peracarida: Isopoda).</article-title><source>Journal of Natural History</source><volume>39</volume>(<issue>16</issue>): <fpage>1211</fpage>-<lpage>1282</lpage>. doi: <ext-link ext-link-type="uri" xlink:href="http://dx.doi.org/10.1080/00222930400005757" xlink:type="simple">10.1080/00222930400005757</ext-link></mixed-citation></ref></ref-list></tp:taxon-treatment>
